# Supplementary material for: A Cross-Sectional Survey Exploring the Impact of the COVID-19 Pandemic on the Cancer Care of Adolescents and Young Adults
Source: Curr Oncol. 2021 Aug 22;28(4):3201–13. doi: 10.3390/curroncol28040278 (PMC8395398; doi:10.3390/curroncol28040278)
Supplement: Supplementary file 1 [file curroncol-28-00278-s001.zip]

Archive with 1 entries (1 files):
- curroncol-1324033-supplementary.pdf
